# Supplementary material for: Oncogenic PIK3CA mutations reprogram glutamine metabolism in colorectal cancer
Source: Nat Commun. 2016 Jun 20;7:11971. doi: 10.1038/ncomms11971 (PMC4915131; doi:10.1038/ncomms11971)
Supplement: Supplementary Data 1 — Gene expression analysis of isogenic PIK3CA WT and mutant only cells. [file ncomms11971-s2.xlsx]

## Sheet: Sheet1
Supplementary data 1 Genes up- or down-regulated in PIK3CA mutant cells comparing to PIK3CA WT cells
TAG	Fold Change (Mut vs WT)		Gene	Annotation
	HCT116	DLD1
Up-regulated in the mutant clones
TATATATATCCATAGTG	10	2.66667	KNTC2	Kinetochore associated 2
TGACTGAAGCCTTCCAG	9	2	PHGDH	Phosphoglycerate dehydrogenase
TGCCTAGACCAAGAAGT	8.88889	2	AMY2A	Amylase, alpha 2A; pancreatic
GTGGCCCCGGCCGCACC	8	2.22222	ALG12	Asparagine-linked glycosylation 12 homolog (yeast, alpha-1,6-mannosyltransferase)
TGTGGTGGTGTTTTTTG	8	2.5	CASC3	Cancer susceptibility candidate 3
GCCAGCCAGTGGCAAGC	7	4	SMTN	Smoothelin
TTTATTTGGCAAATTTT	6.66667	2	LBR	Lamin B receptor
TAAATTCACCAAATAAA	6.66667	2.5	TOMM70A	Translocase of outer mitochondrial membrane 70 homolog A (yeast)
GGGTGCTTGGTTGTTTC	6	2.33333	ATP6AP1	ATPase, H+ transporting, lysosomal accessory protein 1
TTTAGTTGGTATGTAAA	6	2	FLJ11342	Abhydrolase domain containing 10
GCCACCGTCCTGCTGTC	6	2	MMP9	Matrix metalloproteinase 9 (gelatinase B, 92kDa gelatinase, 92kDa type IV collagenase)
CCTTGGTGCCGGTCACA	6	2	TRAF4	TNF receptor-associated factor 4
ATGGCCTGTAACAGTTG	5.55556	2	RAP140	Retinoblastoma-associated protein 140
GCTTTCTTATTTTGTTT	5	3.5	BIRC5	Effector cell protease receptor 1
TATTTTGGAATTTTCCA	5	2.2	ORC1L	Origin recognition complex, subunit 1-like (yeast)
TTATGCCTCCATTTTCA	5	2	SIX5	Sine oculis homeobox homolog 5 (Drosophila)
ATGTCCAATTTTGTTGT	5	2.22222	SUCLG2	Succinate-CoA ligase, GDP-forming, beta subunit
CCAAGGACTCTAGGTCA	5	2.66667	SUPT4H1	Suppressor of Ty 4 homolog 1 (S. cerevisiae)
TTTTAATTGCTTGTACA	5	3	TBC1D14	TBC1 domain family, member 14
CTTCGACGAATTAAGGA	5	3	TRA1	Tumor rejection antigen (gp96) 1
GGGGGTTGGTTCTTTGG	4.5	6	ARL10B	ADP-ribosylation factor-like 10B
GTGATTCATTTGATGCT	4.5	2.33333	C7orf30	Chromosome 7 open reading frame 30
AGTTGGACGGACCCCAG	4.5	3	LIG1	Ligase I, DNA, ATP-dependent
TGCGTCACCGTCCACTC	4.5	3	SMARCA4	SWI/SNF related, matrix associated, actin dependent regulator of chromatin, subfamily a, member 4
TATAAAATTTAAAAAAA	4.44444	2.07692	FH	Fumarate hydratase
GCAAAGAAAAAAAAAAG	4.44444	3.5	LMO4	LIM domain only 4
GAGGGCCGTGTAGCCAT	4.44444	2	MAPBPIP	Mitogen-activated protein-binding protein-interacting protein
GAATGATTTCTCTGCTA	4.44444	4.44444	ORF1-FL49	Putative nuclear protein ORF1-FL49
CAGATTTCTGTATGTTC	4.44444	3	PRPF4B	PRP4 pre-mRNA processing factor 4 homolog B (yeast)
GATCCAAATGTTTGTTG	4.44444	3.5	ZWINT	ZW10 interactor antisense
CAGTCAGGCTGGCAGTG	4.33333	4	SLC26A6	Solute carrier family 26, member 6
TGACCGGCGAGCGCGGG	4.25	2	TIMM13	Translocase of inner mitochondrial membrane 13 homolog (yeast)
GTGCTGGTCCCTCCCTT	4	2	C6orf129	Chromosome 6 open reading frame 129
GTATATCATTTCCTCTT	4	2	CBX3	Chromobox homolog 3 (HP1 gamma homolog, Drosophila)
TATGCTTAGTATAAATG	4	4	CGGBP1	CGG triplet repeat binding protein 1
GTGGGTGTCCTGGGGCC	4	2.2	COBRA1	Cofactor of BRCA1
TGCGCGCCCTGCCGGCG	4	2.22222	CXXC5	CXXC finger 5
TTTGTTAAAACAAAAAA	4	11.1111	DDIT4	DNA-damage-inducible transcript 4
TTCAAGGAACAGGAAAA	4	2.22222	FLJ11730	Sarcoma antigen NY-SAR-91
GTTTCCAAAAAATGGTA	4	3	GJB2	Gap junction protein, beta 2, 26kDa (connexin 26)
TCAAAAAAAAAAAAAAA	4	2	HIG1	Likely ortholog of mouse hypoxia induced gene 1
GGGGTCCTTCAGCCAGC	4	2.5	KIAA0082	KIAA0082
CCTGTAATCCCAACACT	4	2.22222	MLL5	Myeloid/lymphoid or mixed-lineage leukemia 5 (trithorax homolog, Drosophila)
AGCACAAGACTTGTAGT	4	3	NME2	Non-metastatic cells 2, protein (NM23B) expressed in
ACTCTGCCAAGCATCCA	4	2	POLDIP2	Polymerase (DNA-directed), delta interacting protein 2
CAAACTGCTTTATTTTC	4	2	PRKAR1A	Protein kinase, cAMP-dependent, regulatory, type I, alpha (tissue specific extinguisher 1)
TATCGTTGCCTCTGCAC	4	3	PSMD1	Proteasome (prosome, macropain) 26S subunit, non-ATPase, 1
AGAGTTTGAGGCTTCAG	4	4.44444	SRPRB	Signal recognition particle receptor, B subunit
TGTGAGTTATTATCACT	4	3.33333	TRIT1	TRNA isopentenyltransferase 1
GTCATATTTCCTGAGTA	3.5	3.5	DPCD	Deleted in a mouse model of primary ciliary dyskinesia
TCAGATAGGACAACACT	3.5	2	MAPKAPK3	Mitogen-activated protein kinase-activated protein kinase 3
ATGTTCAATTTTATCTT	3.33333	3.5	ABCB10	ATP-binding cassette, sub-family B (MDR/TAP), member 10
CCTGGCTAATTTTTGTA	3.33333	3	AMID	Apoptosis-inducing factor (AIF)-like mitochondrion-associated inducer of death
GTGAATCTATCTCTCCG	3.33333	2	BDH	3-hydroxybutyrate dehydrogenase (heart, mitochondrial)
CAGTGTATATATTGAGA	3.33333	2.55556	BRP44L	Brain protein 44-like
GGCCTATGAGCGGTCTA	3.33333	2.33333	C1orf35	Chromosome 1 open reading frame 35
TATATAAGTACTGACCA	3.33333	2.22222	CTNND1	Catenin (cadherin-associated protein), delta 1
GGTGTCTGTGGGTTATT	3.33333	2	DGAT2	Diacylglycerol O-acyltransferase homolog 2 (mouse)
ACTTGATAAATTAAGTA	3.33333	2	EIF4G2	Eukaryotic translation initiation factor 4 gamma, 2
ACATAAATAAAAAAATA	3.33333	2.22222	FLJ12949	Hypothetical protein FLJ12949
ACTTACCTGTAATGGGA	3.33333	2.22222	FLJ20323	Hypothetical protein FLJ20323
CGCTGAATGATGTCACG	3.33333	4	GNAS	GNAS complex locus
CCTGTCTAGCTCATACA	3.33333	3.33333	IMP-2	IGF-II mRNA-binding protein 2
TAACCTCAGGTATCTTC	3.33333	2.22222	KIAA0870	KIAA0870 protein
CTCTGTTACCTGGTGAA	3.33333	3.33333	NKAP	NF-kappaB activating protein
CTCTCCTGCTCAAGGCA	3.33333	2.22222	PRDM4	PR domain containing 4
TGGATGTACTTATGACC	3.33333	2	PSMD14	Proteasome (prosome, macropain) 26S subunit, non-ATPase, 14
TGCACGTTCTCTGTTTA	3.33333	2	RPL32	Ribosomal protein L32
GAAAACTGTTTATTTTT	3.33333	2.22222	RYK	RYK receptor-like tyrosine kinase
AATTATGACTTCTCATT	3.33333	3	SARA1	SAR1a gene homolog 1 (S. cerevisiae)
CTCCAGGAGGATGAGCT	3.33333	2	SYAP1	Synapse associated protein 1, SAP47 homolog (Drosophila)
CAGTCGGTCAAGAGGAG	3	2.22222	APAF1	Apoptotic protease activating factor
CATTTCAGAGACTTTAA	3	2.66667	BAG3	BCL2-associated athanogene 3
AACCTCGAGTTCTGACT	3	2.22222	BAT4	HLA-B associated transcript 4
TAACAGTTGTGTCATAA	3	2.66667	CANX	Calnexin
GCCCAGGGCCGCTGGGA	3	2	COPE	Coatomer protein complex, subunit epsilon
AAAGAAACCCTGCGGAT	3	2.22222	DHRS4	Dehydrogenase/reductase (SDR family) member 4 like 2
CACCTAGCATAGTGCTT	3	2	DHX40	DEAH (Asp-Glu-Ala-His) box polypeptide 40
AGGCTAAAAGCAAAGTC	3	3	DLNB14	Similar to DLNB14
GTGATGGGCTCCCTCCC	3	2	EVPL	Envoplakin
GCTACACACACCCTTGC	3	2	FAM32A	Family with sequence similarity 32, member A
AATAAAGTCATTACTAG	3	2	FLJ11171	Hypothetical protein FLJ11171
TAATCAGGAGAAAGGGA	3	3.33333	FLJ20014	Hypothetical protein FLJ20014
TGTGACACTGATTCTTT	3	2	FLJ23825	Hypothetical protein FLJ23825
TGAATGATTTTCTCAAA	3	5	GBAS	Glioblastoma amplified sequence
GCCCCAGCGAGGGGCTG	3	3.5	GGA1	Golgi associated, gamma adaptin ear containing, ARF binding protein 1
TTAAATAAAACCATTTT	3	2.33333	GGA3	Golgi associated, gamma adaptin ear containing, ARF binding protein 3
GAAATAAAATTACTTAT	3	2.25	gm117	Chromosome 1 open reading frame 52
ATCTGTGAAATAAAGCC	3	6	GPT2	Glutamic pyruvate transaminase (alanine aminotransferase) 2
CTATGCATCAGACTGGC	3	3	HCA66	Chromosome 17 open reading frame 40
TGGCTTAAATGATTTTT	3	2	HIG2	Hypoxia-inducible protein 2
CTGCTTCAGCAGTGACG	3	3.33333	HIRA	HIR histone cell cycle regulation defective homolog A (S. cerevisiae)
TCTACTCAGCATTTGAT	3	2	HMMR	Hyaluronan-mediated motility receptor (RHAMM)
AGACCAGGCAAGAAGGT	3	2.22222	HSPC159	HSPC159 protein
TCTGCCTATGCACTGAA	3	3.33333	LAMB2	Laminin, beta 2 (laminin S)
GGGGTCCCAAACAGTCA	3	2.22222	LOC93622	Hypothetical protein BC006130
TGAGTGGTCACTTTATT	3	2	MAP1LC3B	Microtubule-associated protein 1 light chain 3 beta
CCCCAGACCGGCCCACC	3	2.22222	MAP3K7IP1	Mitogen-activated protein kinase kinase kinase 7 interacting protein 1
TCCTTTTTTGTGGACTT	3	2	MARCH-VI	Membrane-associated ring finger (C3HC4) 6
TTGCCGCTGCTGTTTCT	3	2	MGC3731	Hypothetical protein MGC3731
GTGGGCCTTTGAGGTTC	3	3.33333	MSRA	Methionine sulfoxide reductase A
ACATCTTGCTTATAAAT	3	2	NEK2	NIMA (never in mitosis gene a)-related kinase 2
AACAAGTCTTTCTAATG	3	4	NOLA1	Nucleolar protein family A, member 1 (H/ACA small nucleolar RNPs)
GTACCCGTACAGCGTTG	3	2	PDXP	Pyridoxal (pyridoxine, vitamin B6) phosphatase
ACCTCCACCAAAGCCCA	3	3	POLR2D	Polymerase (RNA) II (DNA directed) polypeptide D
TGTCTGGTTGTTTGAAA	3	5	RPS24	Ribosomal protein S24
GCAGGCGGCTCTGGCTT	3	2	RPS3	Ribosomal protein S3
CAATAAAACAAACTCTA	3	2.14286	SARA2	SAR1a gene homolog 2 (S. cerevisiae)
GTATCTTAATAAAGAAT	3	2	SYNCRIP	Synaptotagmin binding, cytoplasmic RNA interacting protein
TGAACACCCGTGTCTGG	3	4.44444	UCK1	Uridine-cytidine kinase 1
ATTTATCCATAAAGGAG	3	2.22222	ZFP161	Zinc finger protein 161 homolog (mouse)
ACATTCTTGTTTTTAAT	3	4	ZFR	Zinc finger RNA binding protein
GGACTGGCCCAGGCACA	2.75	2	NUDC	Nuclear distribution gene C homolog (A. nidulans)
GATAGAGGGACTGAGGG	2.66667	3.33333	FLJ20257	Hypothetical protein FLJ20257
GGGGGCAGGTCCCCCAG	2.6	7	CBX6	Chromobox homolog 6
GGGTTCCCCGGCAGGGG	2.5	2	CENTD2	Centaurin, delta 2
CCCTCGCATTGCTTCCC	2.5	2	CHTF18	CTF18, chromosome transmission fidelity factor 18 homolog (S. cerevisiae)
TTATTTTCCTGTGTCAT	2.5	3.2	DDX18	DEAD (Asp-Glu-Ala-Asp) box polypeptide 18
GGCAGGCGGGTGGGGGG	2.5	2	ERF	Ets2 repressor factor
GGGCAAGCCAGGGCCCA	2.5	2.4	ESRRA	Estrogen-related receptor alpha
GGCCCTGGTGTTTGCAC	2.5	3	GAK	Cyclin G associated kinase
GTGGCGGGAGCCTGTTG	2.5	2	GTF2F1	General transcription factor IIF, polypeptide 1, 74kDa
GTGCCATATTTAGCTAC	2.5	2	IDH2	Isocitrate dehydrogenase 2 (NADP+), mitochondrial
GCCCCTGCGCAAGGATG	2.5	2	KLHL7	Kelch-like 7 (Drosophila)
GGAAGAGGGTGAGCTGA	2.5	3	LASS5	LAG1 longevity assurance homolog 5 (S. cerevisiae)
ACCATAATGTGTTTAAA	2.5	2	NIF3L1BP1	Ngg1 interacting factor 3 like 1 binding protein 1
ACCCAATTTGTGTTATT	2.5	2.22222	PAN3	PABP1-dependent poly A-specific ribonuclease subunit PAN3
CGCGCACCCGCCGACCC	2.5	2	PNPLA2	Patatin-like phospholipase domain containing 2
TCCTGAAATAAATATTG	2.5	5.55556	RAB6A	RAB6A, member RAS oncogene family
GAGTTACTGAAGGTCTC	2.5	3	RPL36	Ribosomal protein L36
GCGTGTGCTCGCCCACT	2.5	4	RPL4	Ribosomal protein L4
AAGAAGCAAGACGAAAA	2.5	2	RPS15A	Ribosomal protein S15a
AGAGACAAGTCTCTTAG	2.5	2	RRBP1	Ribosome binding protein 1 homolog 180kDa (dog)
TGATGTCCACCAGTGGA	2.5	7	SNX6	Sorting nexin 6
TCCCTGGGCAGCTTCAG	2.5	2	SOX4	SRY (sex determining region Y)-box 4
TAAATTACCAGTAAAGT	2.5	3	SP3	Sp3 transcription factor
CCTGACGCTCCAGCGCC	2.5	4	YTHDF1	YTH domain family, member 1
GGCCTCTCAAGGCTGGC	2.33333	4	CYHR1	Cysteine and histidine rich 1
GACTCAGGGATTTGTTG	2.33333	2	GTPBP2	GTP binding protein 2
GGGGACGGGAGGAGGGG	2.33333	2.66667	HSPBP1	Hsp70-interacting protein
GTAAAAAAGCCTGAAAC	2.33333	2	LOC146439	Hypothetical LOC146439
TACTAAAAAAGGAGAAA	2.33333	3.66667	NDUFS2	NADH dehydrogenase (ubiquinone) Fe-S protein 2, 49kDa (NADH-coenzyme Q reductase)
TGCCTTGAAAGGGGGCA	2.33333	2	NOC4	Neighbor of COX4
CCAGGAACAATGTCTCC	2.33333	2.5	SNX5	Sorting nexin 5
TTTGCTGAACACCTTGT	2.22222	3	ABCC5	ATP-binding cassette, sub-family C (CFTR/MRP), member 5
GTTTGCGGAGGTTAGAT	2.22222	2	ARFGEF1	ADP-ribosylation factor guanine nucleotide-exchange factor 1(brefeldin A-inhibited)
TTGAACTGGCCTCTTTT	2.22222	2	ARIH2	Ariadne homolog 2 (Drosophila)
TAGCAAAGATTTTCAAA	2.22222	2	ARNT	Aryl hydrocarbon receptor nuclear translocator
TTTCAATACCTACAAAC	2.22222	3.33333	ASXL2	Additional sex combs like 2 (Drosophila)
TGATTTCTGTACATAAG	2.22222	2	ATP5A1	ATP synthase, H+ transporting, mitochondrial F1 complex, alpha subunit, isoform 1, cardiac muscle
TATTTTCTTTGTAAAGT	2.22222	3.33333	C14orf106	Chromosome 14 open reading frame 106
TACCGGGAATACCGGGA	2.22222	2.22222	C14orf130	Chromosome 14 open reading frame 130
GGCTAGTACTTGGGGTT	2.22222	3	C15orf19	RNA pseudouridylate synthase domain containing 2
GTGGTGGGTGCCTGTAA	2.22222	2.22222	C21orf4	Transmembrane protein 50B
TACTTTCTCCTTTCTGG	2.22222	4.44444	C5orf3	Chromosome 5 open reading frame 3
TGAGGAGGTTGCGCGCT	2.22222	2.22222	C9orf114	Chromosome 9 open reading frame 114
TGCCACCACGCCCAGCT	2.22222	2.22222	CA6	Carbonic anhydrase VI
TAAAATCAAAATATAAG	2.22222	6	CANX	Calnexin
CACTACGGGAGCTAGGG	2.22222	2.22222	CARM1	Coactivator-associated arginine methyltransferase 1
GTAATTATTGGAAAGTA	2.22222	3	CDA08	T-cell immunomodulatory protein
TTAAATCGTGACAGAAT	2.22222	2.22222	CGI-143	BolA-like 1 (E. coli)
GCTCGTGGTCAAAAAAG	2.22222	2	CIRBP	Cold inducible RNA binding protein
AGCAGCAGAGTCGAGTG	2.22222	2.5	CLU	Clusterin (complement lysis inhibitor, SP-40,40, sulfated glycoprotein 2, testosterone-repressed prostate message 2, apolipoprotein J)
AGGGACTTGTGTGACCT	2.22222	2	CPT1B	Carnitine palmitoyltransferase 1B (muscle)
ATTCAAATTCTTCAAAG	2.22222	2.22222	D8S2298E	Reproduction 8
TTCCCTCGTGATCCCAA	2.22222	2	DARS	Aspartyl-tRNA synthetase
TTTGTTAAAAAAAAAAA	2.22222	5	DDIT4	DNA-damage-inducible transcript 4
TGGGCAATATCCCAGTT	2.22222	6	DKFZP564K0822	EGFR-coamplified and overexpressed protein
TAGTTGTTTAGTTATAA	2.22222	5.55556	DNAJC10	DnaJ (Hsp40) homolog, subfamily C, member 10
GTTTTTATTCACTTGAA	2.22222	2	E2F4	E2F transcription factor 4, p107/p130-binding
TTCAACTTTTTATTGTG	2.22222	2	ECT2	Epithelial cell transforming sequence 2 oncogene
CAATAAAACTGATTGTC	2.22222	2	ELP3	Elongation protein 3 homolog (S. cerevisiae)
GGAGAGTAACATCACAG	2.22222	2	FLJ10707	Hypothetical protein FLJ10707
GCATAATTACTTGGTAG	2.22222	2.22222	FLJ14888	WD repeat domain 73
GCACAAGAGAAACCAGC	2.22222	2	FLJ20259	FLJ20259 protein
TATTCCCCACCTGTGTT	2.22222	2	FOXP4	Forkhead box P4
GCCTTCCGTGTCCCCAC	2.22222	5.55556	GAPD	Glyceraldehyde-3-phosphate dehydrogenase
TGCTGAGGAAGCACGTG	2.22222	3	GPT2	Glutamic pyruvate transaminase (alanine aminotransferase) 2
CCCAAAGACATCCAGTT	2.22222	2.22222	H3F3B	H3 histone, family 3B (H3.3B)
TTCTAAACTGTTTTTTC	2.22222	3.33333	HH114	Hypothetical protein HH114
AGGCCGTCCCCGAAGGC	2.22222	2.22222	HNRPAB	Heterogeneous nuclear ribonucleoprotein A/B
CCACCTCCCATACCACC	2.22222	2.22222	HSPD1	Heat shock 60kDa protein 1 (chaperonin)
GACAAATACATCCACAA	2.22222	2.22222	IL17RC	Interleukin 17 receptor C
GGCAAGTGCAAGGTGTA	2.22222	2.22222	IRF7	Interferon regulatory factor 7
TTTCAAAGATACAGTAT	2.22222	3.5	KIAA0073	Peptidylprolyl isomerase domain and WD repeat containing 1
GGTCCAGCATCAGGCCT	2.22222	2	KIAA0376	KIAA0376 protein
CACCATCAAAAAAAAAA	2.22222	7	KIAA1185	Leucine rich repeat containing 47
TACTGCATTGTTACTTT	2.22222	2	KIAA1333	KIAA1333
TTGTTGAAGCAAATGAA	2.22222	2.22222	KIF4A	Kinesin family member 4A
CCCTTCTGCCATCTTCT	2.22222	2	LARP	La ribonucleoprotein domain family, member 1
TTTGTGAATATTTTATA	2.22222	2.22222	LIN7C	Lin-7 homolog C (C. elegans)
GGGTGCAAAAAAAAAAT	2.22222	2	MAPKAP1	Mitogen-activated protein kinase associated protein 1
TATACTTTGATTTCAAC	2.22222	2	MGC14817	Hypothetical protein MGC14817
AAGGCAAAGCTCTTGTA	2.22222	2	MGC23908	Basic transcription factor 3-like 4
GAGTAACTTAAAAATAC	2.22222	2.22222	MGC29816	CHMP family, member 7
CCGCTGCACTCCAGCCT	2.22222	2	MRP63	Mitochondrial ribosomal protein 63
CCTGTCTGATAATCTTG	2.22222	2	MYCBP	C-myc binding protein
TACAAAACCATTTTTTT	2.22222	2	NCL	Nucleolin
GTTACAATCATTGCTGA	2.22222	3	NFKB1	Nuclear factor of kappa light polypeptide gene enhancer in B-cells 1 (p105)
ATCTCTGGGCACACAGC	2.22222	4.44444	NOB1P	Nin one binding protein
GAGGAATTTGTAACGAT	2.22222	3	NOC4	Neighbor of COX4
CTTCACTCGTGGGCCAG	2.22222	3.33333	NOP5/NOP58	Nucleolar protein NOP5/NOP58
CATTGGTAGAATCGTGT	2.22222	4.44444	NUCKS	Nuclear ubiquitous casein kinase and cyclin-dependent kinase substrate
TCCTTTTGCTTACTGTT	2.22222	2.22222	OSBP2	Oxysterol binding protein 2
AAGGTAACTTGGGTTTT	2.22222	2	PANK3	Solute carrier family 2 (facilitated glucose transporter), member 3 pseudogene 1
ACAAACAGAAAAATTCA	2.22222	3.33333	PCBP2	Poly(rC) binding protein 2
CGGGGACGAGGACCTGG	2.22222	3.33333	PR48	Protein phosphatase 2 (formerly 2A), regulatory subunit B'', beta
ACGTCTCTATTGTACAA	2.22222	4	PRPF4	PRP4 pre-mRNA processing factor 4 homolog (yeast)
TATTATTAAAGAGGATT	2.22222	2.4	RAB20	RAB20, member RAS oncogene family
TCAGACTTTGAGCTGAT	2.22222	2	RAMP	Denticleless homolog (Drosophila)
TTAATAAACAAAGTAAC	2.22222	2.66667	RCBTB1	Regulator of chromosome condensation (RCC1) and BTB (POZ) domain containing protein 1
TATATAGTGAGATGTCT	2.22222	2.22222	RCOR3	REST corepressor 3
CACCTATCAATGTGTTT	2.22222	4	ROCK2	Rho-associated, coiled-coil containing protein kinase 2
TTGTAGCTCAATACAAT	2.22222	2	SAFB2	Scaffold attachment factor B2
TCACACTGGCTATCAAA	2.22222	2.22222	SIL	TAL1 (SCL) interrupting locus
ACTTTATTTTTGTTGGG	2.22222	3.33333	SLC25A17	Solute carrier family 25 (mitochondrial carrier; peroxisomal membrane protein, 34kDa), member 17
GACATCACAAGACCATC	2.22222	2	SLC7A6	Solute carrier family 7 (cationic amino acid transporter, y+ system), member 6
GTAAACACCATTTCCCA	2.22222	2.22222	STATIP1	Signal transducer and activator of transcription 3 interacting protein 1
TCTGCAAGCAGTTCTTC	2.22222	2	T1	IKK2 binding protein
TTTATCATCTTTACTTT	2.22222	2	TCP1	T-complex 1
TAAAATACTCCACAATA	2.22222	2	TOM1L2	Target of myb1-like 2 (chicken)
AAATTGAATTTCCCGAT	2.22222	2	TTK	TTK protein kinase
GTGTGGTCACTGTCAAA	2.22222	2.5	TXNDC7	Protein disulfide isomerase family A, member 6
TTGGTTTTAATAGTGTC	2.22222	2	UGDH	UDP-glucose dehydrogenase
TGGCTAGATTTATGCTA	2.22222	2.5	UMP-CMPK	Cytidylate kinase
GGTAGTTTTAAATAAAT	2.22222	4	XBP1	X-box binding protein 1
TTTGTCGGTCCGGGCTT	2.22222	2.22222	ZDHHC6	Zinc finger, DHHC-type containing 6
TGAGATACAAGGCTACA	2.22222	3	ZRF1	Zuotin related factor 1
GGCGTCCTGGCCGCAGC	2.2	2.16667	MRPL41	Mitochondrial ribosomal protein L41
GAGTTAGGCACTTCCTG	2	2.5	ACBD3	Acyl-Coenzyme A binding domain containing 3
TGCACTTGACCTGACAG	2	2	ADIPOR2	Adiponectin receptor 2
CCCAGCAAGAGCCTTGC	2	2	ARF3	ADP-ribosylation factor 3
CCTAGGACCTGGGGCCC	2	2	ARPC4	Actin related protein 2/3 complex, subunit 4, 20kDa
ATATTTTAAATGTTAAG	2	2	B3GNT1	UDP-GlcNAc:betaGal beta-1,3-N-acetylglucosaminyltransferase 1
TACTTGTGTTTATAAAA	2	4	BAZ1B	Bromodomain adjacent to zinc finger domain, 1B
AAGAACTAAAAAAAAAA	2	2.33333	BET1L	Blocked early in transport 1 homolog (S. cerevisiae) like
ACCAGAGAGCATTTAGG	2	2	C10orf61	Chromosome 10 open reading frame 61
CAATCAGAATCTCACTG	2	2	C14orf2	Chromosome 14 open reading frame 2
ATTAAAGAATGCTGTCT	2	2.22222	C1QTNF6	C1q and tumor necrosis factor related protein 6
ATTCTGCTTTCTGTTAG	2	2.22222	C20orf11	Chromosome 20 open reading frame 11
ATGTACAGGTTTGTAGC	2	2.5	C20orf129	Chromosome 20 open reading frame 129
CTGGCAGGCCACAGCCC	2	2	C20orf29	Chromosome 20 open reading frame 29
TAACTGTCTTAAAAAAA	2	2.28571	C6orf115	Chromosome 6 open reading frame 115
TGATGGGTGGGGTGCCT	2	2	CCT7	Chaperonin containing TCP1, subunit 7 (eta)
TTGCTATGATGGACAGG	2	2.22222	CDC42SE1	CDC42 small effector 1
GGCCCGGCTTTCCTGGA	2	2	CHCHD5	Coiled-coil-helix-coiled-coil-helix domain containing 5
TTAAGAGAAGGGAGTGT	2	4.44444	CIAPIN1	Cytokine induced apoptosis inhibitor 1
ATTATCACATTCTGCCA	2	2	CSNK1A1	Casein kinase 1, alpha 1
AACGTTCTTGTCTGTGT	2	2.22222	CTBP1	C-terminal binding protein 1
GATGGGCTGCCTCCAGG	2	2	CTNNB1	Catenin (cadherin-associated protein), beta 1, 88kDa
TGGGGAGCTCGGCTGCA	2	3	CXorf37	Chromosome X open reading frame 37
GAAAAAATAAAGCCATT	2	2	DHODH	Dihydroorotate dehydrogenase
CACTGCAAGGCTGTGAC	2	2	DKFZp761A132	FLYWCH-type zinc finger 1
GCTGGAGCTAGAATTTG	2	2	DLD	Dihydrolipoamide dehydrogenase (E3 component of pyruvate dehydrogenase complex, 2-oxo-glutarate complex, branched chain keto acid dehydrogenase complex)
TGTCTGCCTGACCCGTA	2	2	DPP9	Dipeptidylpeptidase 9
AGGTGTCTTTGCAGAAC	2	3.5	DTX4	Deltex 4 homolog (Drosophila)
AAGATCCTACGAGAGAT	2	3	F25965	Protein F25965
CTAATGGGGTACACCAT	2	2	FBXW2	F-box and WD-40 domain protein 2
ATGAAAGGTGTCAATAA	2	2	FGFR1OP	FGFR1 oncogene partner
AGTCAAGCCCCCTCCCC	2	2.22222	FHL3	Four and a half LIM domains 3
TTTCTCATACCCAGATA	2	2	FLJ10514	Aspartyl-tRNA synthetase 2 (mitochondrial)
TTCTTCATTATATCTTC	2	2	FLJ11305	Hypothetical protein FLJ11305
AAGAAATTCTTCTGTCT	2	5	FLJ11506	Hypothetical protein FLJ11506
TTACTCTTAGTAAATAA	2	3.33333	FLJ13149	Hypothetical protein FLJ13149
GACATTTGTCCTCGGGC	2	3	FLJ14154	Hypothetical protein FLJ14154
GTGGCAGCCGGAGGTGC	2	2	FLJ14640	Hypothetical protein FLJ14640
TCAATATCACTGTTTTT	2	2.66667	FLJ20457	Hypothetical protein FLJ20457
ATGACCTGAAGTTCACC	2	2	FVT1	Follicular lymphoma variant translocation 1
AACCTCTGTATTGCTTT	2	2.22222	GCLM	Glutamate-cysteine ligase, modifier subunit
GATCTGTTCCTCTGTGC	2	2	GLE1L	GLE1 RNA export mediator-like (yeast)
GTGTCCTCCTCCTCCTC	2	4	GLG1	Golgi apparatus protein 1
CATTGTCTTCACGAAGA	2	3	GLRX2	Glutaredoxin 2
ACTTATGTTTATTACTA	2	2.5	GMNN	Geminin, DNA replication inhibitor
AGTTTGTTAAATAGCTT	2	2.22222	GTF2A1	General transcription factor IIA, 1, 19/37kDa
TTGCCCAGGCTGGTCTT	2	2	HIF3A	Hypoxia inducible factor 3, alpha subunit
CCCTCCTGCTCCCCCCA	2	3	HIP1R	Huntingtin interacting protein-1-related
CGTGGGTGGGGAGGGAG	2	2.5	HMOX1	Heme oxygenase (decycling) 1
AATATTAGAGAAGGAAT	2	2	HRSP12	Heat-responsive protein 12
CCTGGAGCAATGAGGGT	2	2.33333	HSPC171	HSPC171 protein
GCTTGCTGGCCAGGATA	2	3	HTF9C	HpaII tiny fragments locus 9C
TTAATAAACAGGAACAC	2	2.22222	INPP4B	Inositol polyphosphate-4-phosphatase, type II, 105kDa
TAGCAATCAGATTTTCC	2	2	IRF2	Interferon regulatory factor 2
CGTGCCTGCTGGGGAGG	2	2	KIAA0258	KIAA0258
AGCACCAGAACAGATGA	2	4	KIAA0690	KIAA0690
CCCCAAGACACAGGGAC	2	2	KIAA0963	KIAA0963
GGGGCAGTGAGACCAGG	2	2.22222	KIAA1285	KIAA1285 protein
CTAGAAAGAGCTCAGTG	2	3.33333	KIAA1967	KIAA1967
CAAATGAATTTTTGGTG	2	3	LACTB2	Lactamase, beta 2
GGTTGAGTGTGGCCACC	2	3	LOC127262	Hypothetical protein LOC127262
GCGAAACCCCGTCTCTA	2	2	LOC284912	Hypothetical gene supported by BC001801
AGTCTTCTGACTCTGTT	2	5.55556	MAP4K5	Mitogen-activated protein kinase kinase kinase kinase 5
TTTGGAATGTTAAAAAA	2	2.33333	MATR3	Matrin 3
CGGTCCCATTGTGAAAT	2	3.33333	MGC11134	TRNA splicing 2' phosphotransferase 1
GTTGTAGACTTTCACCT	2	2	MGC24665	Hypothetical protein MGC24665
TTACTTTTTCCTTTGCT	2	2.22222	MGC26717	Hypothetical protein MGC26717
CGAGGCTGTAGGAAGAG	2	2	MGC3265	Hypothetical protein MGC3265
GGTGAACTTTATGAGTG	2	3.33333	MICB	MHC class I polypeptide-related sequence B
CCTGACCTCAACCCCGC	2	2	MKLN1	Muskelin 1, intracellular mediator containing kelch motifs
TTTGTATAGAAAAAATG	2	2	MN7	D15F37 gene
GACCAGCCTTCAGATGG	2	3	MRPL45	Mitochondrial ribosomal protein L45
TAATTTGGAAGGGCTCA	2	4	MTIF2	Mitochondrial translational initiation factor 2
GCCCCGTGAGGGTTTTG	2	6	MYCBP	C-myc binding protein
AATGCTTTACCATTCAA	2	2	NEK7	NIMA (never in mitosis gene a)-related kinase 7
CAGACTGCCCTGCTGGG	2	3	NFIX	Nuclear factor I/X (CCAAT-binding transcription factor)
GGAGGTGTGGTTTATTG	2	3	NY-REN-41	NY-REN-41 antigen
GTTGCAGATAAACTGAT	2	2	OGT	O-linked N-acetylglucosamine (GlcNAc) transferase (UDP-N-acetylglucosamine:polypeptide-N-acetylglucosaminyl transferase)
ACAATGAAGCAGATATG	2	2.22222	PCGF1	Polycomb group ring finger 1
TTCTGAAGACAAATTTT	2	2.22222	PDIR	Protein disulfide isomerase family A, member 5
ATAAATTAGACCCAGTC	2	2	PERP	PERP, TP53 apoptosis effector
TATATACATTTGGAAAT	2	2	PMPCB	Peptidase (mitochondrial processing) beta
TCAGAAGTTCCTAATTC	2	2	POP5	Processing of precursor 5, ribonuclease P/MRP subunit (S. cerevisiae)
TATATTTTCTATTAGTT	2	2	PTBP2	Polypyrimidine tract binding protein 2
CTTGTATACATATTTAA	2	5	RHPN2	Rhophilin, Rho GTPase binding protein 2
TCGGAGCTGCTGGAGCC	2	2.22222	RIN1	Ras and Rab interactor 1
CAACAGTTGTCCTAAGG	2	2	RNP24	Coated vesicle membrane protein
GTTGATGGTGGGGTCCC	2	2.22222	RPL18	Ribosomal protein L18
CGCTACTTAATGGAAGA	2	2	RPL5	Ribosomal protein L5
GTGCCCACAGGGAGCAC	2	2.22222	RPL8	Ribosomal protein L8
ATGTGAGGGAGATGAGA	2	3	SECP43	TRNA selenocysteine associated protein
TTTTGAAGATTGTTTAA	2	2.22222	SENP7	SUMO1/sentrin specific protease 7
AAGGAGCGGGAACGCCG	2	2.22222	SFRS16	Splicing factor, arginine/serine-rich 16 (suppressor-of-white-apricot homolog, Drosophila)
GCTCTGCCGTCCTGCCT	2	2.22222	SLC2A4RG	SLC2A4 regulator
TAGCAGCAATGCAGATT	2	7	SLC39A8	Solute carrier family 39 (zinc transporter), member 8
GCCTCTTTCCTTGGACA	2	2.22222	SLU7	Step II splicing factor SLU7
CAGGATTTAATATTTTC	2	2	SMBP	SM-11044 binding protein
GGTAGCTCAGGGGAGGA	2	3.33333	SPINL	Spinster
GTCTACCTGATCCGGGT	2	4	SPINT2	Serine protease inhibitor, Kunitz type, 2
CGGCTTTTCTGCATCAA	2	2	SPTBN1	Spectrin, beta, non-erythrocytic 1
TGCACACGTGCCCAGGC	2	2.22222	SSB1	SPRY domain-containing SOCS box protein SSB-1
TTGAAATATATGTGTTG	2	2	SYNCOILIN	Syncoilin, intermediate filament 1
CAGAGAATATATATTGT	2	2	TNPO1	Transportin 1
GGCATCAGGGGCTGGCC	2	3	TSK	Tsukushi
GAGACCTTCTTCTACCG	2	2	U2AF1L3	U2(RNU2) small nuclear RNA auxiliary factor 1-like 3
GGAGTAATAATGGGTCA	2	2.5	UBE2D3	Threonine synthase, chloroplast
TGTGTTAAGAAACACTG	2	2.22222	UBE2N	Ubiquitin-conjugating enzyme E2N (UBC13 homolog, yeast)
GCTGAGAATATGACGGC	2	2	UBQLN4	Ubiquilin 4
GTGAAACTAGTGATGAA	2	2.33333	UCHL3	Ubiquitin carboxyl-terminal esterase L3 (ubiquitin thiolesterase)
GAGAAACCCTGTCTCTA	2	3.5	VDR	Vitamin D (1,25- dihydroxyvitamin D3) receptor
CTGTTATAGGATCTACA	2	6	YME1L1	YME1-like 1 (S. cerevisiae)
GCCACACTGTCAGTGAG	2	4	ZCWCC2	MORC family CW-type zinc finger 4
CAAAATACTGCAGATTT	2	3	ZNF161	Zinc finger protein 161
CACATCCCCACCTCGGG	2	2.22222	ZNF503	Zinc finger protein 503
Down-regulated in the mutant clones
ACTACCTCCCCCAGGAG	0.1	0.3	MOV10	Mov10, Moloney leukemia virus 10, homolog (mouse)
ATCCATAGTGAAATTGC	0.1	0.25	TAF15	TAF15 RNA polymerase II, TATA box binding protein (TBP)-associated factor
TCAGATCCGTCGATCCC	0.1125	0.45	RRAGA	Ras-related GTP binding A
TGTTGATTTTATTTGAC	0.128571	0.444444	AGRN	Agrin
GTTCCAGTGAGGCCAAG	0.142857	0.45	FKBP5	FK506 binding protein 5
CAGAACCTCAACGACCG	0.142857	0.3	KRT19	Keratin 19
GGATGGCAATGTCCACA	0.142857	0.333333	LAMR1	Ribosomal protein SA
AAGTGATTCTGTTGACA	0.142857	0.4	SF1	Splicing factor 1
TTCCCAAAGGCCAGCGG	0.15	0.45	ARFRP1	ADP-ribosylation factor related protein 1
ACTTCACAAAGACCCTA	0.15	0.333333	FLJ22405	Hypothetical protein FLJ22405
TAAGAACTAAGAGTTCT	0.166667	0.225	PCNP	PEST-containing nuclear protein
CAGGACAGTTTTTCAAC	0.166667	0.225	RAB2	RAB2, member RAS oncogene family
CTGTGCCCAGTTCAATA	0.166667	0.2	RPL30	Ribosomal protein L30
TTGTTTAATTTCTTTTT	0.18	0.5	CAPZA2	Capping protein (actin filament) muscle Z-line, alpha 2
TAAATACAGTATGCTCT	0.18	0.5	CPT1A	Carnitine palmitoyltransferase 1A (liver)
GTTTCAGCACTAGCCAA	0.18	0.45	MAT2A	Methionine adenosyltransferase II, alpha
ATTAAGACAATAAAGTA	0.18	0.5	STRN3	Striatin, calmodulin binding protein 3
CTGCTTCCAGAGCCCTC	0.18	0.5	ZW10	ZW10 homolog, centromere/kinetochore protein (Drosophila)
CCACAATCCTATGCTCT	0.2	0.25	AK2	Adenylate kinase 2
CTGTGCCAATGGCTGGC	0.2	0.181818	AP2B1	Adaptor-related protein complex 2, beta 1 subunit
TAACACTGACTTTATCC	0.2	0.3	BTBD7	BTB (POZ) domain containing 7
ATTTGAGATGTAGAAGC	0.2	0.272727	CDC45L	CDC45 cell division cycle 45-like (S. cerevisiae)
TTGGCCAGGATGGTCTT	0.2	0.333333	CEBPZ	CCAAT/enhancer binding protein zeta
TTTAATTCAAAGAAGAG	0.2	0.2	DDX46	DEAD (Asp-Glu-Ala-Asp) box polypeptide 46
CAGGATCCAGAAGTTAT	0.2	0.428571	FAM10A5	Family with sequence similarity 10, member A5
TGCTAATTGTAACCACA	0.2	0.45	IL6ST	Interleukin 6 signal transducer (gp130, oncostatin M receptor)
GGCAAGAGACAATTTGG	0.2	0.45	LOC143458	Hypothetical protein LOC143458
GAAATCCGCACTTTCCT	0.2	0.3	MAN2B1	Mannosidase, alpha, class 2B, member 1
CCCCAAGACCCCAGGGC	0.2	0.333333	NARFL	Nuclear prelamin A recognition factor-like
GAACTGGATTTGGATTT	0.2	0.5	NSDHL	NAD(P) dependent steroid dehydrogenase-like
CAAGACGGGGGTTAGTG	0.2	0.5	RALGDS	Ral guanine nucleotide dissociation stimulator
TTCATATAGTCAATGTA	0.2	0.5	RDX	Radixin
AACTTGGGCTTTTCTGG	0.2	0.45	RHOA	Ras homolog gene family, member A
GTTAATCTGGAACTTAC	0.2	0.5	RRN3	RRN3 RNA polymerase I transcription factor homolog (yeast)
GCCAATGTGGGCGGCTT	0.2	0.45	SLC37A4	Solute carrier family 37 (glycerol-6-phosphate transporter), member 4
CAATTTAAAGTAACTTA	0.210526	0.25	EREG	Epiregulin
TACTGTGATGTCTGATG	0.222222	0.333333	C11orf15	Chromosome 11 open reading frame 15
GTGAAGCTGATGCAGCG	0.222222	0.5	CLPTM1	Cleft lip and palate associated transmembrane protein 1
AAATGTAATTTACTTGG	0.222222	0.2	EPLIN	Epithelial protein lost in neoplasm beta
CCCCCACCTAAGTCACA	0.222222	0.285714	PLP2	Proteolipid protein 2 (colonic epithelium-enriched)
AATTAACTCCGTTAAAA	0.225	0.333333	ALDH1B1	Aldehyde dehydrogenase 1 family, member B1
GAACCTTAATGACCAAA	0.225	0.45	AUH	AU RNA binding protein/enoyl-Coenzyme A hydratase
ATCCCTCCCCACTGACC	0.225	0.142857	COMMD1	Copper metabolism (Murr1) domain containing 1
TTATATTTTCTTTTAAG	0.225	0.333333	DOCK9	Dedicator of cytokinesis 9
CTTGACATACCTACCAG	0.225	0.45	DUSP1	Dual specificity phosphatase 1
AATTTTTTTTCAATGTA	0.225	0.5	MFN2	Mitofusin 2
TGGTAGAGCGTTTTCTC	0.225	0.225	PHF12	PHD finger protein 12
CATATAATGTACAGTGT	0.225	0.25	PORIMIN	Pro-oncosis receptor inducing membrane injury gene
CATTCATTGGTTGTTCA	0.225	0.5	SART2	Squamous cell carcinoma antigen recognized by T cells 2
GTGGATGTACAGTTTGT	0.225	0.333333	THY28	Thymocyte protein thy28
CTACTGGGAACAAGTTT	0.225	0.5	UBE2E2	Ubiquitin-conjugating enzyme E2E 2 (UBC4/5 homolog, yeast)
AGTCAGCTGGAAAGTCT	0.230769	0.428571	EPS8	Epidermal growth factor receptor pathway substrate 8
TACCAGGAACCATTTAA	0.25	0.444444	ACAD9	Acyl-Coenzyme A dehydrogenase family, member 9
TCCAAGCTAAAGCCTTA	0.25	0.176471	ACAT2	Acetyl-Coenzyme A acetyltransferase 2 (acetoacetyl Coenzyme A thiolase)
GAGCCTTGGGTACCCCT	0.25	0.333333	BAIAP2	BAI1-associated protein 2
CCAATGCAGCTGTGAAC	0.25	0.5	C14orf122	Chromosome 14 open reading frame 122
CGGCGCTCCCTTCCTTC	0.25	0.5	C9orf60	Chromosome 9 open reading frame 60
TACTAGTTTTAGTTTTC	0.25	0.45	CCND1	Cyclin D1 (PRAD1: parathyroid adenomatosis 1)
TAATTTGCATTACTCTG	0.25	0.5	EMP1	Epithelial membrane protein 1
TACACCCGCTCTTCAAG	0.25	0.5	ERCC3	Excision repair cross-complementing rodent repair deficiency, complementation group 3 (xeroderma pigmentosum group B complementing)
AATGCGTGTACTGTTAC	0.25	0.45	FLJ12438	Hypothetical protein FLJ12438
AAGACCCCCGTGGAGCT	0.25	0.333333	FLJ14827	Hypothetical protein FLJ14827
TGTGCTGTGCTGTGTCT	0.25	0.2	GYS1	Glycogen synthase 1 (muscle)
GAACTCAGGCCAGGCTC	0.25	0.5	HCFC1	Host cell factor C1 (VP16-accessory protein)
CGCGCTGTGGGCAATTG	0.25	0.225	HOXB8	Homeo box B8
CACCCCCAGGCTCTGCA	0.25	0.333333	KIAA1787	G protein pathway suppressor 2
AAGAAGGCACGGGTCGG	0.25	0.333333	PPAN	Peter pan homolog (Drosophila)
TTCTTGTTTTGTTATAT	0.25	0.416667	PRNP	Prion protein (p27-30) (Creutzfeld-Jakob disease, Gerstmann-Strausler-Scheinker syndrome, fatal familial insomnia)
GGATTTGGCCTTTTCGA	0.25	0.225	RPLP2	Ribosomal protein, large, P2
TCAATGGCCTCTTTGTC	0.25	0.45	SSA2	TROVE domain family, member 2
TCAGAGATGAGGGCCGC	0.25	0.333333	STXBP2	Syntaxin binding protein 2
GGGCTGGACGGCTGCGT	0.25	0.45	TNFRSF25	Tumor necrosis factor receptor superfamily, member 25
GTCTTTAGGAAATATTG	0.25	0.225	UMPS	Uridine monophosphate synthetase (orotate phosphoribosyl transferase and orotidine-5'-decarboxylase)
AAGTGAGGAGATGGTTA	0.25	0.5	WBP2	WW domain binding protein 2
TGTTCCCTTTGTCTTTC	0.272727	0.18	MXI1	MAX interactor 1
GGTTCAAGGCCCTGGCC	0.285714	0.4	FLJ22635	Hypothetical protein FLJ22635
CCTGTAATCCCAGATAC	0.285714	0.5	LOC55974	Stromal cell protein
TGGGAAAAAATATTACA	0.285714	0.45	MTAP	Methylthioadenosine phosphorylase
CATTCAGTTGAGTCCCA	0.285714	0.2	MTCBP-1	Membrane-type 1 matrix metalloproteinase cytoplasmic tail binding protein-1
GAACACCGTCCCTCTGC	0.285714	0.333333	PI4KII	Phosphatidylinositol 4-kinase type II
CGTGTTGTTCCTGTGCC	0.285714	0.2	PKM2	Pyruvate kinase, muscle
GTAGGTGAGGTGGTTAA	0.285714	0.45	TERF2IP	Telomeric repeat binding factor 2, interacting protein
ATCTCAAAGATACACAG	0.285714	0.45	VMP1	Transmembrane protein 49
ATGTTAGGGATGTGGAT	0.285714	0.25	VTI1B	Vesicle transport through interaction with t-SNAREs homolog 1B (yeast)
CACTTGCCCTTAAAAAC	0.3	0.2	ACAS2	Acetyl-Coenzyme A synthetase 2 (ADP forming)
TGTCCCCTCACTCTGTC	0.3	0.5	AKT1	V-akt murine thymoma viral oncogene homolog 1
GGTCCCCTCCCCTCTCA	0.3	0.5	AMFR	Autocrine motility factor receptor
AATACTTTAGGGTGGGG	0.3	0.45	AMPD3	Adenosine monophosphate deaminase (isoform E)
GAAAGCATACCTCAGTG	0.3	0.45	AP4B1	Adaptor-related protein complex 4, beta 1 subunit
AGTATCTGGGATGTGAA	0.3	0.45	ARPC1B	Actin related protein 2/3 complex, subunit 1B, 41kDa
TGGCCCTTTCAATATTT	0.3	0.225	C4orf16	Chromosome 4 open reading frame 16
GACAGACATCACTACTG	0.3	0.166667	C9orf123	Chromosome 9 open reading frame 123
TATTTATTGAAAAAAAA	0.3	0.4	COPG	Coatomer protein complex, subunit gamma
GACTCTCTCAGCTTCCC	0.3	0.5	CTNNBL1	Catenin, beta like 1
TCTCTGTGTAGTTCCAG	0.3	0.225	CXADR	Coxsackie virus and adenovirus receptor
TAAACAGGTTCCTTTGC	0.3	0.45	CXorf40	Chromosome X open reading frame 40
GAGCCTGTAAATGTTTT	0.3	0.333333	DKFZp762N1910	Hypothetical protein DKFZp762N1910
CAAGCCAAAAATATACC	0.3	0.142857	FLJ10379	Hypothetical protein FLJ10379
GACGGGGTGGAGATGGA	0.3	0.45	FLJ10404	Hypothetical protein FLJ10404
AACGGGCCGGCGGACGG	0.3	0.45	FLJ90652	Hypothetical protein FLJ90652
AATGGCATTGATGCTAA	0.3	0.333333	FN3KRP	Fructosamine-3-kinase-related protein
TGTGACATCCGGAGTCC	0.3	0.45	FSTL3	Follistatin-like 3 (secreted glycoprotein)
TCTAGAGTTCTGCTGGA	0.3	0.2	FXC1	Fracture callus 1 homolog (rat)
TCAAACTGCTTTATTAC	0.3	0.3	GNB1	Guanine nucleotide binding protein (G protein), beta polypeptide 1
TTAAACCCACCAAAATA	0.3	0.45	HDHD2	Haloacid dehalogenase-like hydrolase domain containing 2
GTGTGCTGGCTTAAAAT	0.3	0.45	IFNGR2	Interferon gamma receptor 2 (interferon gamma transducer 1)
ATTTTTGGTGGAATGTT	0.3	0.5	KIAA0436	Prolyl endopeptidase-like
TGTTTCATTCTGATCTT	0.3	0.333333	KIAA1838	KIAA1838
TCAAAAACTTGGAGTCA	0.3	0.333333	LRRC5	Leucine rich repeat containing 8 family, member D
CCAGCCCTACTGCCGAT	0.3	0.45	MYO1C	Myosin IC
GGGAGCCGAGTCTTCTG	0.3	0.225	NUP188	Nucleoporin 188kDa
TCAACTGGTTCCGGCGT	0.3	0.5	PCK2	Phosphoenolpyruvate carboxykinase 2 (mitochondrial)
GTGGTGGGCACCTGTAA	0.3	0.5	PHF6	PHD finger protein 6
TTTTTTGAAAGCACTGG	0.3	0.5	PLSCR1	Phospholipid scramblase 1
GGGAGTAATAGGACCAG	0.3	0.333333	PTPRA	Protein tyrosine phosphatase, receptor type, A
TGGGGCCTGGGTGGGCA	0.3	0.45	RAB3IL1	RAB3A interacting protein (rabin3)-like 1
TCCACTCAGTAACAAGT	0.3	0.45	RABEP1	Rabaptin, RAB GTPase binding effector protein 1
GTTGTATAATATTTCAT	0.3	0.5	RNMT	RNA (guanine-7-) methyltransferase
CTTAAAAACGCAGAGAG	0.3	0.333333	RPL17	Ribosomal protein L17
TTTAAACTTTGTGCCTT	0.3	0.5	SHC1	SHC (Src homology 2 domain containing) transforming protein 1
TTTTTTATAATAAAACA	0.3	0.3	SLC9A3	Solute carrier family 9 (sodium/hydrogen exchanger), isoform 3
CTAAAAAATGTAGAAGA	0.3	0.45	SPCS3	Signal peptidase complex subunit 3 homolog (S. cerevisiae)
ATATTGGGAACCATCTC	0.3	0.5	TGIF	TGFB-induced factor (TALE family homeobox)
ATTAGGCCTGATTATCT	0.3	0.142857	TXNRD1	Thioredoxin reductase 1
TTCTTGCTTAAGCCATT	0.3	0.5	UBE2L6	Ubiquitin-conjugating enzyme E2L 6
ATGGTTACACTTTTGGT	0.3	0.333333	UTX	Ubiquitously transcribed tetratricopeptide repeat, X chromosome
CTGTTACTGTACTTATG	0.3	0.45	WTAP	Wilms tumor 1 associated protein
GGCCCCCCTCCTGGGAT	0.3	0.3	ZNF609	Zinc finger protein 609
CCCGTGAGCGAGCTGAC	0.333333	0.45	ARF5	ADP-ribosylation factor 5
TGAAATCTGATTTTTAT	0.333333	0.333333	ATP5L	ATP synthase, H+ transporting, mitochondrial F0 complex, subunit g
GAGTTCGACCTGGGAGC	0.333333	0.166667	C19orf33	Hypothetical LOC541469 protein
GCCCCGCCCTCCCCGCG	0.333333	0.25	C19orf6	Chromosome 19 open reading frame 6
CCATTCTCTTTCAGCTG	0.333333	0.5	C6orf111	Chromosome 6 open reading frame 111
AGCCACCGTGCCTGGCC	0.333333	0.45	CBX5	Chromobox homolog 5 (HP1 alpha homolog, Drosophila)
GACCCCAAGGCCGCCGA	0.333333	0.5	CCND1	Cyclin D1 (PRAD1: parathyroid adenomatosis 1)
ACATCCCAGAAGAGGAC	0.333333	0.4	CORO1C	Coronin, actin binding protein, 1C
CATTAAAGGGTCTATTA	0.333333	0.454545	CTL2	CTL2 protein
GAGGCCGCTGACTACCG	0.333333	0.5	CTTN	Cortactin
TGCACTTCACCGCCCTG	0.333333	0.5	DCPS	Decapping enzyme, scavenger
AGGTACTACTACAAACG	0.333333	0.225	ELF3	E74-like factor 3 (ets domain transcription factor, epithelial-specific )
TAAAAACCCAGGGTTCT	0.333333	0.3	FLJ20625	Hypothetical protein FLJ20625
TTTAATACATAGGTGAT	0.333333	0.4	FLJ22875	Hypothetical protein FLJ22875
AATGGCACTTAAAATAA	0.333333	0.45	FOXJ3	Forkhead box J3
CCCACTGAATTCAGGTC	0.333333	0.5	G3BP2	Ras-GTPase activating protein SH3 domain-binding protein 2
ACCCCAGCAACTGTGGT	0.333333	0.333333	GNS	Glucosamine (N-acetyl)-6-sulfatase (Sanfilippo disease IIID)
GTGGAGGTTCACAACAA	0.333333	0.5	GTPBP6	GTP binding protein 6 (putative)
AAGTTCCAGAACCAGAA	0.333333	0.5	HCAP-G	Chromosome condensation protein G
GAAGTGGCAGTGAAAAA	0.333333	0.4	HMGCR	3-hydroxy-3-methylglutaryl-Coenzyme A reductase
GAAGAAGTAGACTAATC	0.333333	0.5	HSPCA	Heat shock 90kDa protein 1, alpha
CCTGGCAGTTGTACTAC	0.333333	0.5	JAGN1	Jagunal homolog 1 (Drosophila)
GGTCCAGGGCCTGACAC	0.333333	0.45	JUP	Junction plakoglobin
TGTTCAGTTGTGGACCT	0.333333	0.333333	KIAA1423	KIAA1423
GCTGCTCATCCATTACT	0.333333	0.5	LOC92345	Hypothetical protein BC008207
CTTTGTTTAATGGATTT	0.333333	0.5	LOC92912	Hypothetical protein LOC92912
TTAAATTCTTAAATGCC	0.333333	0.5	MAL2	Mal, T-cell differentiation protein 2
TGTAAGAAAAGGCCCAT	0.333333	0.4	MCM6	MCM6 minichromosome maintenance deficient 6 (MIS5 homolog, S. pombe) (S. cerevisiae)
TCCAGGCTCTGGTGGGG	0.333333	0.4	MGC19604	Similar to RIKEN cDNA B230118G17 gene
CTTATTGTCCCAATATC	0.333333	0.5	MRPL30	Mitochondrial ribosomal protein L30
GTTTACCCGCAGACCTT	0.333333	0.333333	MRPS30	Mitochondrial ribosomal protein S30
TACAAACCTGGATTTTT	0.333333	0.3	MT1F	Metallothionein 1F (functional)
CAGGGAATGCCAGTCCG	0.333333	0.5	MTA3	Metastasis associated 1 family, member 3
CTCTGCCCTCCCTTCTG	0.333333	0.25	MYH14	Myosin, heavy polypeptide 14
CCCACAATCCCTTTCTA	0.333333	0.333333	NBS1	Nibrin
ACTGCTCATTGTAGATG	0.333333	0.5	NCE2	NEDD8-conjugating enzyme
GAAGACGGTGAAATTGA	0.333333	0.3	NCL	Nucleolin
GTCCCAAAATGTCATTG	0.333333	0.375	NCOA4	Nuclear receptor coactivator 4
TCTACTGTTAGGTGAGG	0.333333	0.3	NDRG3	NDRG family member 3
TGATAGTCAGTTGTACA	0.333333	0.3	PARG1	Rho GTPase activating protein 29
CTTATTTGTTTTAAAAC	0.333333	0.5	PLS3	Plastin 3 (T isoform)
AAGGGTAACCATCATCG	0.333333	0.45	PSMA4	Proteasome (prosome, macropain) subunit, alpha type, 4
AATGGGGGTTATGGGGT	0.333333	0.3	RAB35	RAB35, member RAS oncogene family
GGAGGACGAAGCAGTGG	0.333333	0.3	RALBP1	RalA binding protein 1
AGAAAATTCATAAAGGG	0.333333	0.5	RCL1	RNA terminal phosphate cyclase-like 1
CCCACCAGGAGCAAGCT	0.333333	0.5	RPL4	Mitogen-activated protein kinase kinase kinase 13
GCCTCTGTCTCCGAGCT	0.333333	0.25	RPLP1	Ribosomal protein, large, P1
GGATTTGGCCTTTTTGC	0.333333	0.5	RPLP2	Ribosomal protein, large, P2
AAGTTTGTGGATGGCCT	0.333333	0.25	RPS3	Ribosomal protein S3
AATTCTGAAAGCAAGCC	0.333333	0.5	RSBN1L	Round spermatid basic protein 1-like
GTTGGTCCCTGCGGTGG	0.333333	0.5	RTEL1	Regulator of telomere elongation helicase 1
AAATGCCACACACATAG	0.333333	0.3	RTN4	Reticulon 4
TCTGTGCTCAGGAAGAG	0.333333	0.4	RUTBC3	RUN and TBC1 domain containing 3
CCCTGTAATAAAATTAG	0.333333	0.5	SEPN1	Selenoprotein N, 1
AATTTGTGAAGGTGGAA	0.333333	0.45	SLC25A13	Solute carrier family 25, member 13 (citrin)
TCCAAGTTCCGTCTTCT	0.333333	0.3	SLC27A4	Solute carrier family 27 (fatty acid transporter), member 4
GCATTTAGTTCAGAGTG	0.333333	0.25	SNX11	Sorting nexin 11
AGAAGGATGCTTATTTT	0.333333	0.461538	SPTLC1	Serine palmitoyltransferase, long chain base subunit 1
GATTTAAAAATCAAGTT	0.333333	0.166667	TNPO1	Transportin 1
TTGGAACTCAGACCAGG	0.333333	0.5	TRA16	TR4 orphan receptor associated protein TRA16
TGCCTATAGTCCCAGCT	0.333333	0.333333	TTC8	Tetratricopeptide repeat domain 8
AAGTTTCTGATATCTCC	0.333333	0.45	USP8	Ubiquitin specific protease 8
CTGGCCCGGAGAAGGAA	0.333333	0.15	VASP	Vasodilator-stimulated phosphoprotein
ACCAATGTGTCCTAGAA	0.333333	0.333333	WHSC2	Wolf-Hirschhorn syndrome candidate 2
ATTCTTCGGACTGACTG	0.333333	0.3	WIPI-2	WIPI49-like protein 2
ATGAAACCCTGTCTCTA	0.333333	0.2	WSB1	WD repeat and SOCS box-containing 1
GATTTAAAAAAAAAAAA	0.333333	0.333333	WSB1	WD repeat and SOCS box-containing 1
TTCCCTGGGAAGACGGG	0.333333	0.45	ZBTB4	Zinc finger and BTB domain containing 4
CTGGGTGCCCCAGCCTG	0.333333	0.5	ZNF335	Zinc finger protein 335
TCATCTGTGAATAAAGT	0.333333	0.5	ZNF623	Zinc finger protein 623
GGTACTCGATGTGTAAT	0.352941	0.5	ASPH	Aspartate beta-hydroxylase
TTTCGTAGATGGGGTTT	0.375	0.5	C6orf109	Chromosome 6 open reading frame 109
GAAGGCAAGATTGTGTC	0.375	0.5	F12	Coagulation factor XII (Hageman factor)
CTCACAAGTTTTGGGAA	0.375	0.25	NUP160	Nucleoporin 160kDa
ATTGGTACCCTGACTGC	0.375	0.5	SLC25A3	Solute carrier family 25 (mitochondrial carrier; phosphate carrier), member 3
AAGGCCGAGTAACTGGA	0.384615	0.5	DKFZP564J0123	Nuclear protein E3-3
GCCCTGACCACAGGGGG	0.384615	0.333333	EML2	Echinoderm microtubule associated protein like 2
CAGGGAAGCCACCAGCT	0.384615	0.5	LLGL2	Lethal giant larvae homolog 2 (Drosophila)
TTGAACAAAGTTAAGTC	0.4	0.225	C10orf26	Chromosome 10 open reading frame 26
GAGCCCCCGTGATTAGT	0.4	0.375	CDC42BPB	CDC42 binding protein kinase beta (DMPK-like)
TAAATACAAATTTTGTA	0.4	0.4	F2RL1	Coagulation factor II (thrombin) receptor-like 1
CGGTTTAATTGTGGGAG	0.4	0.3	FASN	Fatty acid synthase
GGGCTCCAGGAAGCCTG	0.4	0.5	FBXO21	F-box protein 21
TTCACAGTGCAGCTCCT	0.4	0.333333	FLJ10420	Adaptin-ear-binding coat-associated protein 2
GCTGCTGCCTGGGCCTC	0.4	0.45	HRIHFB2122	Tara-like protein
CACGTTCCCTAGATGCA	0.4	0.333333	IHPK1	Inositol hexaphosphate kinase 1
CTGCAGGGCCAAAAGGA	0.4	0.277778	K-ALPHA-1	Dehydrin (ERD10)
AGCACTGTACTTCATAA	0.4	0.428571	LEREPO4	Likely ortholog of mouse immediate early response, erythropoietin 4
CCAAGGGTCCAGGCTGC	0.4	0.45	LOC283680	Hypothetical protein LOC283680
ATAGACGCAATGCATTG	0.4	0.375	MORF4L1	Mortality factor 4 like 1
ATCGAACAAACCTGAAA	0.4	0.2	MRPL35	Mitochondrial ribosomal protein L35
GCGAAACCCTGTCTCTA	0.4	0.3	OTOP2	Otopetrin 2
GCTGACGGAAATCTCTT	0.4	0.25	PCYT2	Phosphate cytidylyltransferase 2, ethanolamine
GTACTGTCTCCACAGCC	0.4	0.5	PIP5K1C	Phosphatidylinositol-4-phosphate 5-kinase, type I, gamma
TCTTCTTCGAAGTGGCT	0.4	0.225	PROCR	Protein C receptor, endothelial (EPCR)
GTTAATTGCTAGTTGGT	0.4	0.142857	SELS	Selenoprotein S
AAGGGAGGGTCCCTGTG	0.4	0.25	SQSTM1	Sequestosome 1
TAAACGTGGCAGCCAGC	0.4	0.375	TD-60	Regulator of chromosome condensation 2
ACAGCGTCTGCTTGCGT	0.4	0.2	ZDHHC8	Zinc finger, DHHC-type containing 8
TGGTACTTCTCTTTTCC	0.411765	0.45	ZDHHC6	Zinc finger, DHHC-type containing 6
CAAGGGCCAAGCAAAGG	0.416667	0.5	RGL2	Ral guanine nucleotide dissociation stimulator-like 2
TGTCTGATGCTGCTGAG	0.416667	0.333333	RPL28	Ribosomal protein L28
TTTGCGGTCCGGGAGGA	0.416667	0.2	THG-1	TSC22 domain family, member 4
GTGAAACCCCATCTCTA	0.428571	0.5	CREB1	CAMP responsive element binding protein 1
CTACCCGGTATGACTGG	0.428571	0.5	EDG4	Endothelial differentiation, lysophosphatidic acid G-protein-coupled receptor, 4
TGGACCAGGCGCCCAGC	0.428571	0.285714	GPR108	G protein-coupled receptor 108
GTTCCTCAGCCAGGTGG	0.428571	0.3	NUDT14	Nudix (nucleoside diphosphate linked moiety X)-type motif 14
AATAAAAGTGGATTTCA	0.428571	0.333333	PLCB3	Phospholipase C, beta 3 (phosphatidylinositol-specific)
CGTGCTGGCCACGGCTT	0.428571	0.18	RRAS	Related RAS viral (r-ras) oncogene homolog
CCTGCACACTCCTCCCC	0.428571	0.4	SPPL2B	Signal peptide peptidase-like 2B
AATTCAGTGAACTCTTT	0.428571	0.5	TCTEL1	T-complex-associated-testis-expressed 1-like 1
TGAAACTCATCTCATTA	0.428571	0.142857	TPM3	Tropomyosin 3
TTACTTCAACTAAAAGT	0.444444	0.5	FLJ32421	Chromosome 1 open reading frame 58
CTGAACTGGATCGTAGG	0.45	0.45	APPL	Adaptor protein containing pH domain, PTB domain and leucine zipper motif 1
AATTTAGAGCATTCCAC	0.45	0.4	ARL10C	ADP-ribosylation factor-like 10C
GCGCAGACTTCCAAATA	0.45	0.3	C10orf9	Chromosome 10 open reading frame 9
TTATATACTTTTCAGTA	0.45	0.45	C14orf1	Chromosome 14 open reading frame 1
TTTCACCCCTTTTCTTC	0.45	0.18	C14orf92	Chromosome 14 open reading frame 92
TACAAATAATAAAATGT	0.45	0.45	C6orf4	TRAF3 interacting protein 2
TGAAGGTGGATTGGTCG	0.45	0.45	CABIN1	Calcineurin binding protein 1
GCCGTGAACTTTATGCT	0.45	0.45	CARD15	Caspase recruitment domain family, member 15
TTTGATTTTAGTAGTAT	0.45	0.5	CCAR1	Cell division cycle and apoptosis regulator 1
TTGGTCAGGCTGGTCTG	0.45	0.45	CDC42	Cell division cycle 42 (GTP binding protein, 25kDa)
GAGCAATTCTAGGGGCT	0.45	0.5	CDC42SE1	CDC42 small effector 1
CAGATAAACTTCTTCAG	0.45	0.5	CNOT10	CCR4-NOT transcription complex, subunit 10
TTGCCTCCTGAGCAAAG	0.45	0.333333	CSTF2	Cleavage stimulation factor, 3' pre-RNA, subunit 2, 64kDa
GTCTCTTTGGGCGGAAG	0.45	0.45	CYCS	Cytochrome c, somatic
AACCTGAACAAAGAAAG	0.45	0.45	DBR1	Debranching enzyme homolog 1 (S. cerevisiae)
GTGCTGTTTAATTGTAA	0.45	0.45	DC-UbP	Dendritic cell-derived ubiquitin-like protein
CATTGTTGGCTATTTGA	0.45	0.45	DDX26	DEAD/H (Asp-Glu-Ala-Asp/His) box polypeptide 26
CCAGGGAGATCTTTGAC	0.45	0.166667	ENO1	Enolase 1, (alpha)
TCAATTCATAAAAACAA	0.45	0.5	EREG	Epiregulin
AAATCCTAGAATGTATG	0.45	0.5	FAM44B	Family with sequence similarity 44, member B
GTTTGTTGGGAAGGTAA	0.45	0.5	FBXO28	F-box protein 28
TGGCGGAGTACCAAGAC	0.45	0.5	FLJ20558	Hypothetical protein FLJ20558
CGTTGTCTGCCCACCCC	0.45	0.45	FLJ33817	Hypothetical protein FLJ33817
TGTAAGATGCACAGTAT	0.45	0.45	GOPC	Golgi associated PDZ and coiled-coil motif containing
CTCGGATTCAAGCAGCT	0.45	0.45	GSK3B	Glycogen synthase kinase 3 beta
CCACCACAAAGGCCCTT	0.45	0.3	H2AFX	H2A histone family, member X
TCCCCCGTGCACGGTTC	0.45	0.375	HOXB6	Homeo box B6
GTTCTCTTTGTACGATA	0.45	0.5	IDS	Iduronate 2-sulfatase (Hunter syndrome)
GAGTGAAATTCTTGTTT	0.45	0.333333	KLHL12	Kelch-like 12 (Drosophila)
TAAAACAATGTAATTGA	0.45	0.5	LOC286148	Hypothetical protein LOC203107
TGGATCACCAAGATACA	0.45	0.5	LOC400027	Hypothetical gene supported by BC047417
CTTTGCTGTATGTCTTC	0.45	0.45	LSM5	LSM5 homolog, U6 small nuclear RNA associated (S. cerevisiae)
TTTTTAGGTGACTTTTT	0.45	0.5	MARCH-VI	Membrane-associated ring finger (C3HC4) 6
CCTGTGGTTTTGTGTTT	0.45	0.5	MARK3	MAP/microtubule affinity-regulating kinase 3
CCCTTCACTTAACTAGG	0.45	0.5	MCCC2	Methylcrotonoyl-Coenzyme A carboxylase 2 (beta)
TCCTGCTGCCGGCAAAA	0.45	0.2	MGC13114	Hypothetical protein MGC13114
TACTTACAAAAACTGAG	0.45	0.225	MGC14156	Hypothetical protein MGC14156
GGCTGTAAGTTGTACTT	0.45	0.333333	MGC3262	Hypothetical protein MGC3262
TTAGCCAGGCTGGTCTT	0.45	0.45	MRPL33	Mitochondrial ribosomal protein L33
TAAATTATTTCATATAT	0.45	0.25	MTMR6	Myotubularin related protein 6
GATCAAAATTTGTGTAA	0.45	0.25	MYO1B	Myosin IB
TTTTCCAAAATGTTTTT	0.45	0.2	NAP1L1	60S ribosomal protein L6 (RPL6A)
GTGGCATAGCATCTGAG	0.45	0.333333	NCOA6	Nuclear receptor coactivator 6
TCACTGATGGTCAGATT	0.45	0.5	NEK6	NIMA (never in mitosis gene a)-related kinase 6
AAATAAAAAATAAAAAT	0.45	0.45	NFIC	Nuclear factor I/C (CCAAT-binding transcription factor)
CAGAGGCCCTCAAGTGA	0.45	0.45	NFKBIL1	Nuclear factor of kappa light polypeptide gene enhancer in B-cells inhibitor-like 1
GCTCCGGTGTCCGGCTC	0.45	0.45	NKAP	NF-kappaB activating protein
TAGTAAAGACATCTTAT	0.45	0.5	NUDT4P1	Nudix (nucleoside diphosphate linked moiety X)-type motif 4 pseudogene 1
ATTTATAATTTCACTGA	0.45	0.45	ORC4L	Origin recognition complex, subunit 4-like (yeast)
ATGTATGGGGATTAGAA	0.45	0.5	PLIP	Protein tyrosine phosphatase, mitochondrial 1
TTGTCCCTGGCAAACCT	0.45	0.5	PNPLA4	Patatin-like phospholipase domain containing 4
ATCAGTTAAGTCACTCT	0.45	0.45	PRDX3	Peroxiredoxin 3
GTTTTTAAATAAGATTA	0.45	0.45	PREI3	Preimplantation protein 3
ATTCTGGTGGAGATTCC	0.45	0.5	PRSS16	Protease, serine, 16 (thymus)
GCCCTGAAACACACACA	0.45	0.225	RAB5B	RAB5B, member RAS oncogene family
GCAATATGTATTTCCCT	0.45	0.45	RAB6A	RAB6A, member RAS oncogene family
ATAGGATTGCCTAGTGT	0.45	0.45	RAB7L1	RAB7, member RAS oncogene family-like 1
GCGAGAATCCAGCTTTG	0.45	0.225	RAD9A	RAD9 homolog A (S. pombe)
CTTTTCTGAAGAGCCGG	0.45	0.45	RHOB	Ras homolog gene family, member B
AATGGATTACCAACAAA	0.45	0.5	RPL17	Ribosomal protein L17
GACAAGATCTATGAAGG	0.45	0.5	RPL5	Ribosomal protein L5
TGTTCATCATCTTAAGT	0.45	0.5	RTN4	Reticulon 4
CAGCGCACAGATGTGCT	0.45	0.45	SAMD1	Sterile alpha motif domain containing 1
TCTTTTCTTGTCATCCT	0.45	0.5	SFXN1	Sideroflexin 1
CACTCAGTGTGGACTGG	0.45	0.45	SLC1A3	Solute carrier family 1 (glial high affinity glutamate transporter), member 3
ACCAGGTCCACTGTGGA	0.45	0.5	SLC5A6	Solute carrier family 5 (sodium-dependent vitamin transporter), member 6
GGACTGGGTCGTCTGAA	0.45	0.45	SNAP29	Synaptosomal-associated protein, 29kDa
GGTTGTATTTTTCTGGT	0.45	0.25	STX7	Syntaxin 7
AAGAAGTGAGCTTAGTT	0.45	0.333333	TAF1B	TATA box binding protein (TBP)-associated factor, RNA polymerase I, B, 63kDa
GTGATGCGCATAGGCCT	0.45	0.3	TCIRG1	T-cell, immune regulator 1, ATPase, H+ transporting, lysosomal V0 protein a isoform 3
CCACTGCACTCCAGACT	0.45	0.5	TMC2	Transmembrane channel-like 2
GAGGGCCTTGTGGACAC	0.45	0.25	TSC2	Tuberous sclerosis 2
TATGTCAACTCATTACT	0.45	0.3	UBE2D1	Ubiquitin-conjugating enzyme E2D 1 (UBC4/5 homolog, yeast)
TTGATCCTCTTGCAAGC	0.45	0.3	UBR2	Ubiquitin protein ligase E3 component n-recognin 2
TAGGAGAATCCAAGCGA	0.45	0.45	VDR	Vitamin D (1,25- dihydroxyvitamin D3) receptor
AATATTTCAGTGCTGCT	0.45	0.45	ZBTB34	Zinc finger and BTB domain containing 34
AGTACCTATTTATGTGG	0.45	0.45	ZCCHC6	Zinc finger, CCHC domain containing 6
TAAATGTTAACAATTAG	0.45	0.45	ZDHHC2	Zinc finger, DHHC-type containing 2
GTCTGCCAGCCTGGCTC	0.45	0.5	ZFPM1	Zinc finger protein, multitype 1
AGGGGGCTGAGAGGTTT	0.45	0.333333	ZFYVE27	Zinc finger, FYVE domain containing 27
TCACCGGTCAGTGCCTT	0.454545	0.15	GSN	Gelsolin (amyloidosis, Finnish type)
CAGGGGAGTGGGCCCGG	0.454545	0.5	MPG	N-methylpurine-DNA glycosylase
CCTCCCTGATGGGTGGG	0.461538	0.5	DNM2	Dynamin 2
GTACTGTAGCAGGGGAA	0.466667	0.25	ITGA3	Integrin, alpha 3 (antigen CD49C, alpha 3 subunit of VLA-3 receptor)
ACCTGCCCCTCTTTACT	0.5	0.5	AAAS	Achalasia, adrenocortical insufficiency, alacrimia (Allgrove, triple-A)
AAGGTGGAGTGTGACCT	0.5	0.166667	ABCF1	ATP-binding cassette, sub-family F (GCN20), member 1
TTGGTAAGGCTGATCTC	0.5	0.25	ACBD5	Acyl-Coenzyme A binding domain containing 5
GTCCTAGATTGTGGATA	0.5	0.333333	ACTR10	Actin-related protein 10 homolog (S. cerevisiae)
GTGGCGCACACCTGTAA	0.5	0.45	ADAT1	Adenosine deaminase, tRNA-specific 1
CTTCTGAAAACAACAGG	0.5	0.25	ADK	Adenosine kinase
TATTTGTTGAGTTTTGC	0.5	0.333333	ADMP	Likely ortholog of androgen down regulated gene expressed in mouse prostate
GTGGCTTACACCTGTAA	0.5	0.45	APG12L	APG12 autophagy 12-like (S. cerevisiae)
AAAGTGGAAACATTGGT	0.5	0.25	APG5L	APG5 autophagy 5-like (S. cerevisiae)
CCACTGCACTCCAGTCT	0.5	0.25	APOL6	Apolipoprotein L, 6
GCAATGAAAATTTTAAG	0.5	0.5	APRIN	Androgen-induced proliferation inhibitor
TATTTTTACTGATCACA	0.5	0.333333	ARHGEF12	Rho guanine nucleotide exchange factor (GEF) 12
GGAAAAAAAAATCCTGT	0.5	0.333333	ATP5E	ATP synthase, H+ transporting, mitochondrial F1 complex, epsilon subunit
TTTGCCTGTTAAGTTGT	0.5	0.333333	ATP6V1H	ATPase, H+ transporting, lysosomal 50/57kDa, V1 subunit H
CTAAAGTACTTTAACTG	0.5	0.45	BBX	Bobby sox homolog (Drosophila)
CTGAAAATTGCTGAGAT	0.5	0.45	BYSL	Bystin-like
TTCTGAAAGGATTCACT	0.5	0.225	C10orf137	Chromosome 10 open reading frame 137
AAGAAGCAGGGCCTCTA	0.5	0.18	C1orf8	Chromosome 1 open reading frame 8
AGCAAGAAACTGCCTGC	0.5	0.47619	C3orf4	Chromosome 3 open reading frame 4
TATTAGAGAATGAAAAG	0.5	0.333333	C6orf55	Chromosome 6 open reading frame 55
TCAAGAGCCGAAGGAAT	0.5	0.5	C6orf66	Chromosome 6 open reading frame 66
CCCCAGTTGCTGATCAA	0.5	0.5	CAPNS1	Calpain, small subunit 1
TGCTAATCAAACCTGCT	0.5	0.5	CBR4	Carbonic reductase 4
TGTTTAATACAAGTTAA	0.5	0.5	CCNL2	Cyclin L2
GTCCAGAATGATGTTTG	0.5	0.5	CDC23	CDC23 (cell division cycle 23, yeast, homolog)
GCTCGGCCGCTAGTGCC	0.5	0.333333	CDC34	Cell division cycle 34
AAAGTGGGTGGAGCCCA	0.5	0.45	CDC42	Cell division cycle 42 (GTP binding protein, 25kDa)
TAAGGTATTGCAAATAA	0.5	0.45	CDCA7	Cell division cycle associated 7
TTACCGTCCCCTACCTC	0.5	0.333333	CHD3	Chromodomain helicase DNA binding protein 3
TCCAAAGCATTGACTGT	0.5	0.333333	CHP	Calcium binding protein P22
TCTTGTCATACAAATTT	0.5	0.45	CHUK	Conserved helix-loop-helix ubiquitous kinase
TCAACACAGATCGAGAA	0.5	0.333333	CIR	CBF1 interacting corepressor
CCTGTGGTCCCAGCTAC	0.5	0.45	CLN8	Ceroid-lipofuscinosis, neuronal 8 (epilepsy, progressive with mental retardation)
CGGGAGACATCTTTGGC	0.5	0.333333	CLTA	Clathrin, light polypeptide (Lca)
CGGGAGCACCCGGCGCT	0.5	0.142857	COMTD1	Catechol-O-methyltransferase domain containing 1
CTCCCTTGCCCTGACAT	0.5	0.5	COPZ1	Coatomer protein complex, subunit zeta 1
TGTCTGGATGAAGCTGG	0.5	0.5	CYB561D2	Cytochrome b-561 domain containing 2
TAGACAATGCTGCTAAG	0.5	0.25	D15Wsu75e	DNA segment, Chr 15, Wayne State University 75, expressed
TACAGAACACACAATTT	0.5	0.5	DAZAP2	DAZ associated protein 2
ACTATAGAGACCCCGTG	0.5	0.333333	DDX11	DEAD/H (Asp-Glu-Ala-Asp/His) box polypeptide 11 (CHL1-like helicase homolog, S. cerevisiae)
AAGGCCCCTGCCGCCAT	0.5	0.5	DKFZP564K1964	DKFZP564K1964 protein
AATATGGGTGATTTTGA	0.5	0.333333	DNAJC7	DnaJ (Hsp40) homolog, subfamily C, member 7
GGCTCACTTTAAAAAAA	0.5	0.1	DUSP6	Dual specificity phosphatase 6
CCTGTGGCCAAGCTGGC	0.5	0.45	EIF3S6IP	Eukaryotic translation initiation factor 3, subunit 6 interacting protein
AATGTGGCTGACCTTAT	0.5	0.375	EIF4A2	Eukaryotic translation initiation factor 4A, isoform 2
GTCGGGGCGTCCACGCC	0.5	0.5	ERP70	Protein disulfide isomerase family A, member 4
CAGCAGATAATTGTTCA	0.5	0.45	ESCO1	Establishment of cohesion 1 homolog 1 (S. cerevisiae)
AAAAAACTCCAAATAAG	0.5	0.45	ESD	Esterase D/formylglutathione hydrolase
AGCAGTGACGGATAGTT	0.5	0.5	EVA1	Epithelial V-like antigen 1
AAACTAACATTCCAAGG	0.5	0.333333	FAIM	Fas apoptotic inhibitory molecule
AGGGTGTCTTCATTTGT	0.5	0.45	FBL	Fibrillarin
TGAATGTGGGTGAGTTT	0.5	0.3	FBXO31	F-box protein 31
TGATTGATTTGTAATTT	0.5	0.25	FBXO7	F-box protein 7
TAAACGGCCTCATTTCT	0.5	0.5	FEM1A	Fem-1 homolog a (C.elegans)
CACACCAGTTACTTCCT	0.5	0.25	FLJ10099	Hypothetical protein FLJ10099
TAAGCAGCACGTTTTAA	0.5	0.45	FLJ12892	Coiled-coil domain containing 14
CTGCCCTCGGCCTGTTC	0.5	0.166667	FLJ13909	Hypothetical protein FLJ13909
CACACAGCACAATTCAG	0.5	0.45	FLJ14775	Hypothetical protein FLJ14775
TTTGAAAATTTAATTAA	0.5	0.4	FLJ20397	Hypothetical protein FLJ20397
CCTGCTGAGGAGTTCAG	0.5	0.5	FLJ21148	Hypothetical protein FLJ21148
ACGTCGTCGACCTTGGC	0.5	0.45	FLJ36878	Hypothetical protein FLJ36878
AGCCACTGCACCTGGCC	0.5	0.5	FLJ38819	Harmonin-interacting ankyrin-repeat containing protein
GATCTTTTGTCCTCACT	0.5	0.3	FLN29	TRAF-type zinc finger domain containing 1
GGCGTTTAGAGTTATAC	0.5	0.225	FSCN1	Fascin homolog 1, actin-bundling protein (Strongylocentrotus purpuratus)
AACTGGGCACCTCCGGG	0.5	0.45	GALNS	Galactosamine (N-acetyl)-6-sulfate sulfatase (Morquio syndrome, mucopolysaccharidosis type IVA)
TACTTGCTATATTGAGG	0.5	0.333333	GALNT2	UDP-N-acetyl-alpha-D-galactosamine:polypeptide N-acetylgalactosaminyltransferase 2 (GalNAc-T2)
TACCAGCTCTTCCGCAG	0.5	0.45	GSK3A	Glycogen synthase kinase 3 alpha
AACTTACAGAATTAAAG	0.5	0.15	GTL3	Gene trap locus 3 (mouse)
TGCCTGTGGTCCCAGCT	0.5	0.45	HMFN0672	Hypothetical gene supported by AK129923
GACTATGGGGGTGCCGG	0.5	0.333333	HOXA3	Homeo box A3
GATTTCTACTGAGTTGG	0.5	0.333333	HSD17B7	Hydroxysteroid (17-beta) dehydrogenase 7
CTAAACTTTTTATAAAA	0.5	0.470588	ID2	Inhibitor of DNA binding 2, dominant negative helix-loop-helix protein
GCAAAACCCTGTCTCTA	0.5	0.333333	IKBKB	Inhibitor of kappa light polypeptide gene enhancer in B-cells, kinase beta
TCACCTTAGGTAGTAGG	0.5	0.0833333	ITM2B	Integral membrane protein 2B
ACACAGTATTCGCTCTT	0.5	0.5	ITR	Intimal thickness-related receptor
GCTGTTGGTGGGACCCG	0.5	0.5	JAG2	Jagged 2
CTGATGCCCAAGGGCAA	0.5	0.3	KIAA0063	KIAA0063 gene product
TGTTAATTTATTGAGTG	0.5	0.4	KIAA0194	KIAA0194 protein
AAAGGAATGAGCCCTAG	0.5	0.333333	KIAA0652	KIAA0652 gene product
CTGCTAAGGTAGTGAAT	0.5	0.25	KIAA0746	KIAA0746 protein
TATCCCAGAACTTAAAG	0.5	0.285714	KIAA1229	KIAA1229 protein
AGATGAGATGACCACCA	0.5	0.2	KLF6	Kruppel-like factor 6
GCCTTGGGTGACAAATT	0.5	0.225	LIF	Hypothetical protein MGC20647
TAAAGAGTGGTGGACTT	0.5	0.45	LKAP	Limkain b1
GATGAAGAGATTAAACC	0.5	0.5	LOC119710	Hypothetical protein BC009561
TAAATTACAAGCCCCAG	0.5	0.333333	LOC124245	Hypothetical protein BC001584
TCAATAAATTCATACTT	0.5	0.5	LOC129285	Smooth muscle myosin heavy chain 11 isoform SM1-like
AGTGGATTTTATTTACC	0.5	0.25	LOC139886	Hypothetical protein LOC139886
TTCAAAAAGGAATTACA	0.5	0.5	LOC55831	30 kDa protein
TGCATCGCGGAGCAGCC	0.5	0.5	LOC96610	Hypothetical protein similar to KIAA0187 gene product
TTTTAGACCTAGAAAAG	0.5	0.3	LRBA	LPS-responsive vesicle trafficking, beach and anchor containing
GCTAGGAGTCCCAGGGA	0.5	0.5	LSS	Lanosterol synthase (2,3-oxidosqualene-lanosterol cyclase)
AAACAGTAGTGTTCCCA	0.5	0.5	MAP1LC3B	Microtubule-associated protein 1 light chain 3 beta
TCTCCTACCCCTCACTG	0.5	0.45	MCFP	Mitochondrial carrier family protein
GTGCTATTATTAGGCTT	0.5	0.5	MCL1	Myeloid cell leukemia sequence 1 (BCL2-related)
CAGTAGATAGAGGGGAG	0.5	0.45	MGC13024	Hypothetical protein MGC13024
GAGAAACCCCGTCTCTA	0.5	0.166667	MGC16385	Hypothetical protein MGC16385
AGCAATTTCATCAAATC	0.5	0.5	MGC3222	Transmembrane protein 43
TCTGCAAGAAGGCCTCC	0.5	0.5	MRPS21	Mitochondrial ribosomal protein S21
ACTTGCACAAGATGGCA	0.5	0.5	MRPS7	Mitochondrial ribosomal protein S7
CTAGGTATGGATCTCCT	0.5	0.4	MTX2	Metaxin 2
GTGGGGGCAACTCAAAC	0.5	0.225	NARS	Asparaginyl-tRNA synthetase
AAATGACTTATGGGGGA	0.5	0.45	NCOA3	Nuclear receptor coactivator 3
CCCCCTGCTCCTGTGCC	0.5	0.15	NONO	Non-POU domain containing, octamer-binding
TCCAGGCAGTGTGAGGA	0.5	0.333333	PANK2	Pantothenate kinase 2 (Hallervorden-Spatz syndrome)
ATAAATATAATCAGTAT	0.5	0.333333	PDLIM5	PDZ and LIM domain 5
TGCCAGCCTCATTCGAA	0.5	0.45	PEX11B	Peroxisomal biogenesis factor 11B
TTATGAGAGTTCTGGAG	0.5	0.45	PIK3C3	Phosphoinositide-3-kinase, class 3
GGCTGCCGAGTCCTGCC	0.5	0.5	PINX1	PIN2-interacting protein 1
GTGTTTATTTTCTTTCT	0.5	0.5	PPP3CA	Protein phosphatase 3 (formerly 2B), catalytic subunit, alpha isoform (calcineurin A alpha)
CAAGCTGTAACTTCCCT	0.5	0.3	PPP4R2	Protein phosphatase 4, regulatory subunit 2
GGGAAGTGTGCCCAGCT	0.5	0.45	PRDX1	Peroxiredoxin 1
GAACAGCAAACGCCTGT	0.5	0.5	PRKAR2B	Protein kinase, cAMP-dependent, regulatory, type II, beta
TGTGATCACAAAGACTG	0.5	0.45	PSMB10	Proteasome (prosome, macropain) subunit, beta type, 10
AGGGATCCTATTTGTCT	0.5	0.4	PSMD12	Proteasome (prosome, macropain) 26S subunit, non-ATPase, 12
AAGAGGGAAGGAAAAGA	0.5	0.4	PSME4	Proteasome (prosome, macropain) activator subunit 4
AGGAGAGAAGACCCTGC	0.5	0.5	PYGO2	Pygopus homolog 2 (Drosophila)
GTATTAGGTTTTTTGAG	0.5	0.333333	RAB10	RAB10, member RAS oncogene family
TGGGCCTTCCCCAGGAG	0.5	0.25	RBM14	RNA binding motif protein 14
AGTTCTTCCAGGGGACC	0.5	0.5	RBMX	RNA binding motif protein, X-linked
TCCTTACTAGGTGTTTT	0.5	0.333333	RGS19	Regulator of G-protein signalling 19
CCTCCTATTACTGAAGT	0.5	0.5	RIOK3	RIO kinase 3 (yeast)
AGCTGTCTGGCCTGTGA	0.5	0.3	RIP	RPA interacting protein
GTCCCCTCTGGGGCGTC	0.5	0.25	RNF126	Ring finger protein 126
TGGTACTACTGAAGAAG	0.5	0.25	RNF14	Ring finger protein 14
CTCACCTGCTACAGCCG	0.5	0.333333	SEZ6L2	Seizure related 6 homolog (mouse)-like 2
GCCCACAGTAGAATATC	0.5	0.25	SFRS4	Splicing factor, arginine/serine-rich 4
GACAAGGAAGGCAATGT	0.5	0.5	SFXN4	Sideroflexin 4
CAGATTTCCAATCAGTG	0.5	0.4	SLC37A3	Solute carrier family 37 (glycerol-3-phosphate transporter), member 3
CCCCTCCCTCCTTTTTA	0.5	0.5	SLC4A2	Solute carrier family 4, anion exchanger, member 2 (erythrocyte membrane protein band 3-like 1)
CTTCTGCAAATTCGAAT	0.5	0.428571	SLC7A1	Solute carrier family 7 (cationic amino acid transporter, y+ system), member 1
GCAGTGGCCTCAGCCTT	0.5	0.285714	SLC9A3R1	Solute carrier family 9 (sodium/hydrogen exchanger), isoform 3 regulator 1
TCCCAGCCCACATAGAT	0.5	0.4	SPR	Sepiapterin reductase (7,8-dihydrobiopterin:NADP+ oxidoreductase)
CCCTCCATTTGTAAGAA	0.5	0.5	SQSTM1	Sequestosome 1
CTGAAACAGCTAGAAAA	0.5	0.45	SUPV3L1	Suppressor of var1, 3-like 1 (S. cerevisiae)
CTAAAGGAGGTATCTTG	0.5	0.5	TCF12	Transcription factor 12 (HTF4, helix-loop-helix transcription factors 4)
GTGCACTGTGAACCTGA	0.5	0.25	TEGT	Testis enhanced gene transcript (BAX inhibitor 1)
ACAATATCGACACCAGT	0.5	0.333333	TPT1	Tumor protein, translationally-controlled 1
GGATTAACTTGAGGGTC	0.5	0.2	TRNT1	TRNA nucleotidyl transferase, CCA-adding, 1
CTAATTTAACTAGTCAC	0.5	0.25	UBADC1	Ubiquitin associated domain containing 1
ATTAATAAAAAAGGCAA	0.5	0.2	UBE4B	Ubiquitination factor E4B (UFD2 homolog, yeast)
TGTCTTTGCTCTTTCTG	0.5	0.5	UBQLN1	Ubiquilin 1
ATTTCAATCTGCCAAAG	0.5	0.333333	USMG5	Upregulated during skeletal muscle growth 5
ATATTAGCAAAGGTAAA	0.5	0.333333	VAPA	VAMP (vesicle-associated membrane protein)-associated protein A, 33kDa
CAGTCCCGGCTGGCCAC	0.5	0.5	VPS24	Vacuolar protein sorting 24 (yeast)
GTCTTTCACCCAGCCAG	0.5	0.5	ZDHHC13	Zinc finger, DHHC-type containing 13
TGATGTTTTAGTGCTTT	0.5	0.333333	ZIC2	Zic family member 2 (odd-paired homolog, Drosophila)
TAACAGGAAATTAAATG	0.5	0.333333	ZMAT2	Zinc finger, matrin type 2
TCTAAAAAGGCACAGAA	0.5	0.5	ZNF185	Zinc finger protein 185 (LIM domain)
ATGAACACGGTGATGAC	0.5	0.45	ZNF403	Zinc finger protein 403
GACTGTCTCATACTGCT	0.5	0.3	ZNF584	Zinc finger protein 584
